# Supplementary material for: Analysis of Nucleotide Variations in Human G-Quadruplex Forming Regions Associated with Disease States
Source: Genes (Basel). 2023 Nov 25;14(12):2125. doi: 10.3390/genes14122125 (PMC10742762; doi:10.3390/genes14122125)
Supplement: Supplementary file 1 [file genes-14-02125-s001.zip]

Archive with 2 entries (2 files):
- SupplementalFigures.pdf
- SupplementalTables.pdf
